# Supplementary material for: Molecular mechanism of modified KAT2A-mediated histone succinylation in asthma through inhibition of ferroptosis
Source: Clinics (Sao Paulo). 2025 Sep 29;80:100786. doi: 10.1016/j.clinsp.2025.100786 (PMC12512975; doi:10.1016/j.clinsp.2025.100786)
Supplement: Supplementary file 1 [file mmc1.zip]

Archive with 4 entries (4 files):
- CLINICS-D-25-00227_Molecular_ing.docx
- CLINSP_CLINICS-D-25-00227.pdf
- CLINICS-D-25-00227-ORCIDs.json
- CLINSP_CLINICS-D-25-00227.xml
