# Supplementary material for: Molecular mechanism of modified KAT2A-mediated histone succinylation in asthma through inhibition of ferroptosis
Source: Clinics (Sao Paulo). 2025 Sep 29;80:100786. doi: 10.1016/j.clinsp.2025.100786 (PMC12512975; doi:10.1016/j.clinsp.2025.100786)
Supplement: Supplementary file 1 [file mmc1.zip › CLINICS-D-25-00227-ORCIDs.json]

{"ESubmission-ID":"CLINICS-D-25-00227","orcid-info":[{"e-address":"60011703@sdutcm.edu.cn","given-name":"Jian","orcid":"","surname":"Han"},{"e-address":"huilidu1986@163.com","given-name":"Hui-li","orcid":"","surname":"Du"},{"e-address":"316886281@qq.com","given-name":"Shan-shan","orcid":"","surname":"Lu"},{"e-address":"lijunfeng0008@163.com","given-name":"Jun-feng","orcid":"0009-0006-7057-9777","surname":"Li"}]}
