# Supplementary material for: Molecular mechanism of modified KAT2A-mediated histone succinylation in asthma through inhibition of ferroptosis
Source: Clinics (Sao Paulo). 2025 Sep 29;80:100786. doi: 10.1016/j.clinsp.2025.100786 (PMC12512975; doi:10.1016/j.clinsp.2025.100786)
Supplement: Supplementary file 1 [file mmc1.zip › CLINSP_CLINICS-D-25-00227.xml]

<?xml version="1.0" encoding="UTF-8" ?>
<eo-gateway>
      
  <interface-code>EMAN</interface-code>
      
  <quick-transmittal>true</quick-transmittal>
      
  <proof-creation-process>Le Mans</proof-creation-process>
      
  <authors>
            
    <author type="first">
                  
      <forename>Jian</forename>
                  
      <surname>Han</surname>
                  
      <author-title/>
                  
      <author-id/>
              
    </author>
            
    <author type="corresponding">
                  
      <forename>Jun-feng</forename>
                  
      <surname>Li</surname>
                  
      <author-title>Dr.</author-title>
                  
      <affiliation>
                        
        <organization>Jinan Municipal Hospital Of Traditional Chinese Medicine</organization>
                        
        <institute>Jinan Municipal Hospital Of Traditional Chinese Medicine</institute>
                        
        <address>
                              
          <country cny-code="cn"/>
                              
          <email>
                                    
            <email-addresses>lijunfeng0008@163.com</email-addresses>
                                
          </email>
                          
        </address>
                    
      </affiliation>
                  
      <author-id>23467</author-id>
                  
      <accepts-marketing-mail marketing-mail="y"/>
              
    </author>
        
  </authors>
      
  <details>
            
    <journal-code>CLINSP</journal-code>
            
    <title>Molecular mechanism of modified KAT2A-mediated histone succinylation in asthma through inhibition of ferroptosis</title>
            
    <PII>S1807-5932(25)00204-2</PII>
            
    <article-number>100786</article-number>
            
    <DOI>10.1016/j.clinsp.2025.100786</DOI>
            
    <dochead>Original articles</dochead>
            
    <publication-item-type type="FLA"/>
            
    <production-type type="FTP"/>
            
    <no-pages>1</no-pages>
            
    <e-components>
                  
      <e-component>
                        
        <e-component-nr>1</e-component-nr>
                        
        <file-name>Supplementary materials-WB uncut figures.rar</file-name>
                        
        <e-component-format type="APPLICATION"/>
                    
      </e-component>
              
    </e-components>
            
    <eo-receive-date>
                  
      <date>2025-02-20T09:52:19Z</date>
              
    </eo-receive-date>
            
    <eo-revised-receive-date>
                  
      <date>2025-07-23T23:08:45Z</date>
              
    </eo-revised-receive-date>
            
    <eo-accept-date>
                  
      <date>2025-09-02T18:15:19Z</date>
              
    </eo-accept-date>
            
    <eo-item-nr>CLINICS-D-25-00227</eo-item-nr>
            
    <eo-submission-nr>CLINSP_CLINICS-D-25-00227</eo-submission-nr>
        
  </details>
  
</eo-gateway>
